# Supplementary material for: MicroRNA Sequencing Analysis in Obstructive Sleep Apnea and Depression: Anti-Oxidant and MAOA-Inhibiting Effects of miR-15b-5p and miR-92b-3p through Targeting PTGS1-NF-κB-SP1 Signaling
Source: Antioxidants (Basel). 2021 Nov 22;10(11):1854. doi: 10.3390/antiox10111854 (PMC8614792; doi:10.3390/antiox10111854)
Supplement: Supplementary file 1 [file antioxidants-10-01854-s001.zip]

Archive with 1 entries (1 files):
- antioxidants-1418755-supplementary.pdf
